# Supplementary material for: The role of interleukin-12 in the heavy metal-elicited immunomodulation: relevance of various evaluation methods
Source: J Occup Med Toxicol. 2008 Nov 6;3:25. doi: 10.1186/1745-6673-3-25 (PMC2585571; doi:10.1186/1745-6673-3-25)
Supplement: Additional file 1 — ELISA_IL12_CdAc. This sheet represents ELISA raw data of IL-12p70 (pg/mL) released by human PBMC following exposure to serial concentrations of cadmium acetate. [file 1745-6673-3-25-S1.xls]

## Sheet: Cd Ac _mAb
IL-12 Raw Data
Cd Acetate mAb		Control	Conc-1	Conc-2	Conc-3	Conc-4	Conc-5	Conc-6	Conc-7	Conc-8	Conc-9	Conc-10	Conc-11	Conc-12	Conc-13	Conc-14
		100	101.137	93.0075	87.9301	89.6151	86.0613	83.6247	81.6618	72.2615	41.8316	33.291	15.6588	6.81919	5.86336	2.91519
		100	104.446	93.3371	80.1943	49.936	45.91	35.0869	44.3537	48.6368	46.2927	38.6134	4.59835	0.159816	0.142473	0.128039
		100	95.6258	96.2147	90.708	90.1526	89.1174	86.6644	75.554	80.9738	55.2954	17.5063	1.40916	0.638135	#DIV/0!	0.0839981
		100	99.5063	91.5663	82.7858	85.4423	92.6124	90.8463	69.6474	91.6485	75.5216	21.0491	4.6988	2.4978	0.401117	1.39436
		100	100.283	93.3387	98.8275	80.9312	84.9352	89.4855	81.0278	40.4611	28.2803	14.1708	0.677428	#DIV/0!	0.0162415	0.0633943
		100	94.8182	87.0096	113.689	88.4348	100.134	78.5415	84.5079	16.0564	5.08612	2.65317	0.145343	0.169126	0.151509	0.300669
		100	97.2777	90.3782	92.0064	66.6473	75.1252	62.5105	86.2404	84.9606	90.6634	76.4464	14.5271	2.68493	4.18607	6.83833
		100	97.0289	84.8102	95.8337	47.5112	49.0514	25.1804	33.9728	39.1493	26.9751	8.83157	1.25826	0.665015	0.675886	0.82175
		100	99.2892	121.365	95.4197	102.573	85.4433	64.4842	60.0641	62.2766	75.4017	55.624	20.4936	5.93683	1.64689	2.07489
		100	90.0748	74.4237	75.0338	65.4979	59.8516	64.6276	56.5933	62.9183	85.1032	73.9225	34.8682	11.7908	7.38489	2.09657
		100	104.305	94.777	92.4553	96.5259	89.4585	86.4518	80.6575	69.991	37.1242	20.3307	13.8373	4.50577	1.06328	1.34612
		100	98.431	100.674	88.1377	91.5916	81.272	79.4556	92.5552	65.7347	48.46	31.9065	15.353	6.39183	1.81383	2.31928
	Donor Nr.	Control	Conc-1	Conc-2	Conc-3	Conc-4	Conc-5	Conc-6	Conc-7	Conc-8	Conc-9	Conc-10	Conc-11	Conc-12	Conc-13	Conc-14
1	34	47.4983	48.0383	44.177	41.7653	42.5657	40.8777	39.7203	38.788	34.323	19.8693	15.8127	7.43767	3.239	2.785	1.38467	1
2	35	286.371	299.104	267.29	229.653	143.002	131.473	100.479	127.016	139.282	132.569	110.578	13.1683	0.457667	0.408	0.366667	2
3	36	79.7637	76.2747	76.7443	72.352	71.909	71.0833	69.1267	60.2647	64.5877	44.1057	13.9637	1.124	0.509	#DIV/0!	0.067	3
4	37	22.6867	22.5747	20.7733	18.7813	19.384	21.0107	20.61	15.8007	20.792	17.1333	4.77533	1.066	0.566667	0.091	0.316333	4
5	38	190.869	191.409	178.155	188.631	154.473	162.115	170.8	154.657	77.2277	53.9783	27.0477	1.293	#DIV/0!	0.031	0.121	5
6	39	56.7623	53.821	49.3887	64.5327	50.1977	56.8383	44.582	47.9687	9.114	2.887	1.506	0.0825	0.096	0.086	0.170667	6
7	40	32.1423	31.2673	29.0497	29.573	21.422	24.147	20.0923	27.7197	27.3083	29.1413	24.5717	4.66933	0.863	1.3455	2.198	7
8	41	616.327	598.015	522.708	590.649	292.824	302.317	155.194	209.383	241.287	166.255	54.4313	7.755	4.09867	4.16567	5.06467	8
9	42	26.636	26.4467	32.3267	25.416	27.3213	22.7587	17.176	15.9987	16.588	20.084	14.816	5.45867	1.58133	0.438667	0.552667	9
10	43	33.054	29.7733	24.6	24.8017	21.6497	19.7833	21.362	18.7063	20.797	28.13	24.4343	11.5253	3.89733	2.441	0.693	10
11	45	47.4947	49.5393	45.014	43.9113	45.8447	42.488	41.06	38.308	33.242	17.632	9.656	6.572	2.14	0.505	0.639333	11
12	46	25.324	24.9267	25.4947	22.32	23.1947	20.5813	20.1213	23.4387	16.6467	12.272	8.08	3.888	1.61867	0.459333	0.587333	12
13	55	30.552	30.4707	30.0093	27.052	26.1187	25.6587	27.3733	25.5387	22.1613	11.7547	6.43733	4.38133	1.42667	2.02	1.224	13
14	56	37.986	38.7233	36.242	32.1467	34.792	30.872	30.182	29.4913	24.97	18.408	12.12	5.832	2.428	2.756	1.19067	14
																		Spender	34	35	36	37	38	39	40	41	42	43	45	46	55	56	mean	median
																		Control	47.4983	286.371	79.7637	22.6867	190.869	56.7623	32.1423	616.327	26.636	33.054	47.4947	25.324	30.552	37.986	109.533	42.7403
																		Conc-1	48.0383	299.104	76.2747	22.5747	191.409	53.821	31.2673	598.015	26.4467	29.7733	49.5393	24.9267	30.4707	38.7233	108.599	43.3808
																		Conc-2	44.177	267.29	76.7443	20.7733	178.155	49.3887	29.0497	522.708	32.3267	24.6	45.014	25.4947	30.0093	36.242	98.7123	40.2095
																		Conc-3	41.7653	229.653	72.352	18.7813	188.631	64.5327	29.573	590.649	25.416	24.8017	43.9113	22.32	27.052	32.1467	100.828	36.956
																		Conc-4	42.5657	143.002	71.909	19.384	154.473	50.1977	21.422	292.824	27.3213	21.6497	45.8447	23.1947	26.1187	34.792	69.6213	38.6788
																		Conc-5	40.8777	131.473	71.0833	21.0107	162.115	56.8383	24.147	302.317	22.7587	19.7833	42.488	20.5813	25.6587	30.872	69.4289	35.8748
																		Conc-6	39.7203	100.479	69.1267	20.61	170.8	44.582	20.0923	155.194	17.176	21.362	41.06	20.1213	27.3733	30.182	55.5627	34.9512
																		Conc-7	38.788	127.016	60.2647	15.8007	154.657	47.9687	27.7197	209.383	15.9987	18.7063	38.308	23.4387	25.5387	29.4913	59.5057	33.8997
																		Conc-8	34.323	139.282	64.5877	20.792	77.2277	9.114	27.3083	241.287	16.588	20.797	33.242	16.6467	22.1613	24.97	53.4519	26.1392
																		Conc-9	19.8693	132.569	44.1057	17.1333	53.9783	2.887	29.1413	166.255	20.084	28.13	17.632	12.272	11.7547	18.408	41.0157	19.9767
																		Conc-10	15.8127	110.578	13.9637	4.77533	27.0477	1.506	24.5717	54.4313	14.816	24.4343	9.656	8.08	6.43733	12.12	23.445	14.3898
																		Conc-11	7.43767	13.1683	1.124	1.066	1.293	0.0825	4.66933	7.755	5.45867	11.5253	6.572	3.888	4.38133	5.832	5.3038	5.064
																		Conc-12	3.239	0.457667	0.509	0.566667	0	0.096	0.863	4.09867	1.58133	3.89733	2.14	1.61867	1.42667	2.428	1.63729	1.504
																		Conc-13	2.785	0.408	0	0.091	0.031	0.086	1.3455	4.16567	0.438667	2.441	0.505	0.459333	2.02	2.756	1.2523	0.482167
																		Conc-14	1.38467	0.366667	0.067	0.316333	0.121	0.170667	2.198	5.06467	0.552667	0.693	0.639333	0.587333	1.224	1.19067	1.04114	0.613333
																			sp1	sp2	sp3	sp4	sp5	sp6	sp7	sp8	sp9	sp10	sp11	sp12	sp13	sp14
																		Spender	34	35	36	37	38	39	40	41	42	43	45	46	55	56	mean	median
																		Control	47.4983	286.371	79.7637	22.6867	190.869	56.7623	32.1423	616.327	26.636	33.054	47.4947	25.324	30.552	37.986	109.533	42.7403		Spearmans Rangkorrelation (neu.sta)
																		Conc-4	42.5657	143.002	71.909	19.384	154.473	50.1977	21.422	292.824	27.3213	21.6497	45.8447	23.1947	26.1187	34.792	69.6213	38.6788		MD paarw. Ausschluß
																		Conc-5	40.8777	131.473	71.0833	21.0107	162.115	56.8383	24.147	302.317	22.7587	19.7833	42.488	20.5813	25.6587	30.872	69.4289	35.8748			Gültige	Spearman
																		Conc-6	39.7203	100.479	69.1267	20.61	170.8	44.582	20.0923	155.194	17.176	21.362	41.06	20.1213	27.3733	30.182	55.5627	34.9512			N	R	t(N-2)	p-Niveau
																		Conc-7	38.788	127.016	60.2647	15.8007	154.657	47.9687	27.7197	209.383	15.9987	18.7063	38.308	23.4387	25.5387	29.4913	59.5057	33.8997		CONC & SP1	12	-1
																		Conc-8	34.323	139.282	64.5877	20.792	77.2277	9.114	27.3083	241.287	16.588	20.797	33.242	16.6467	22.1613	24.97	53.4519	26.1392		CONC & SP2	12	-0.86014	-5.33273	0.000331668	<0.0001
																		Conc-9	19.8693	132.569	44.1057	17.1333	53.9783	2.887	29.1413	166.255	20.084	28.13	17.632	12.272	11.7547	18.408	41.0157	19.9767		CONC & SP3	12	-0.986014	-18.7088	4.11686e-09	<0.0001
																		Conc-10	15.8127	110.578	13.9637	4.77533	27.0477	1.506	24.5717	54.4313	14.816	24.4343	9.656	8.08	6.43733	12.12	23.445	14.3898		CONC & SP4	12	-0.909091	-6.90066	4.19104e-05	<0.0001
																		Conc-11	7.43767	13.1683	1.124	1.066	1.293	0.0825	4.66933	7.755	5.45867	11.5253	6.572	3.888	4.38133	5.832	5.3038	5.064		CONC & SP5	12	-0.923077	-7.58947	1.86219e-05	<0.0001
																		Conc-12	3.239	0.457667	0.509	0.566667	0	0.096	0.863	4.09867	1.58133	3.89733	2.14	1.61867	1.42667	2.428	1.63729	1.504		CONC & SP6	12	-0.909091	-6.90066	4.19104e-05	<0.0001
																		Conc-13	2.785	0.408	0	0.091	0.031	0.086	1.3455	4.16567	0.438667	2.441	0.505	0.459333	2.02	2.756	1.2523	0.482167		CONC & SP7	12	-0.65035	-2.70733	0.0220342	<0.05
																		Conc-14	1.38467	0.366667	0.067	0.316333	0.121	0.170667	2.198	5.06467	0.552667	0.693	0.639333	0.587333	1.224	1.19067	1.04114	0.613333		CONC & SP8	12	-0.916084	-7.22446	2.8428e-05	<0.0001
																																				CONC & SP9	12	-0.937063	-8.48679	6.99317e-06	<0.0001
																																				CONC & SP10	12	-0.72028	-3.28352	0.00823977	<0.0001
																																				CONC & SP11	12	-0.993007	-26.5991	1.30166e-10	<0.0001
																																				CONC & SP12	12	-0.951049	-9.73168	2.03842e-06	<0.0001
																																				CONC & SP13	12	-0.972028	-13.0876	1.28681e-07	<0.0001
																																				CONC & SP14	12	-0.993007	-26.5991	1.30166e-10	<0.0001
																																				CONC & MEAN	12	-0.993007	-26.5991	1.30166e-10	<0.0001
																																				CONC & MEDIAN	12	-0.993007	-26.5991	1.30166e-10	<0.0001
																			Spender	Control	Conc-4	Conc-5	Conc-6	Conc-7	Conc-8	Conc-9	Conc-10	Conc-11	Conc-12	Conc-13	Conc-14
																		sp1	34	47.4983	42.5657	40.8777	39.7203	38.788	34.323	19.8693	15.8127	7.43767	3.239	2.785	1.38467
																		sp2	35	286.371	143.002	131.473	100.479	127.016	139.282	132.569	110.578	13.1683	0.457667	0.408	0.366667							-0.65035
																		sp3	36	79.7637	71.909	71.0833	69.1267	60.2647	64.5877	44.1057	13.9637	1.124	0.509	0	0.067							-0.72028
																		sp4	37	22.6867	19.384	21.0107	20.61	15.8007	20.792	17.1333	4.77533	1.066	0.566667	0.091	0.316333							-0.86014
																		sp5	38	190.869	154.473	162.115	170.8	154.657	77.2277	53.9783	27.0477	1.293	0	0.031	0.121							-0.909091
																		sp6	39	56.7623	50.1977	56.8383	44.582	47.9687	9.114	2.887	1.506	0.0825	0.096	0.086	0.170667							-0.909091
																		sp7	40	32.1423	21.422	24.147	20.0923	27.7197	27.3083	29.1413	24.5717	4.66933	0.863	1.3455	2.198							-0.916084
																		sp8	41	616.327	292.824	302.317	155.194	209.383	241.287	166.255	54.4313	7.755	4.09867	4.16567	5.06467							-0.923077
																		sp9	42	26.636	27.3213	22.7587	17.176	15.9987	16.588	20.084	14.816	5.45867	1.58133	0.438667	0.552667							-0.937063
																		sp10	43	33.054	21.6497	19.7833	21.362	18.7063	20.797	28.13	24.4343	11.5253	3.89733	2.441	0.693							-0.951049
																		sp11	45	47.4947	45.8447	42.488	41.06	38.308	33.242	17.632	9.656	6.572	2.14	0.505	0.639333							-0.972028
																		sp12	46	25.324	23.1947	20.5813	20.1213	23.4387	16.6467	12.272	8.08	3.888	1.61867	0.459333	0.587333							-0.986014
																		sp13	55	30.552	26.1187	25.6587	27.3733	25.5387	22.1613	11.7547	6.43733	4.38133	1.42667	2.02	1.224							-0.993007
																		sp14	56	37.986	34.792	30.872	30.182	29.4913	24.97	18.408	12.12	5.832	2.428	2.756	1.19067							-0.993007
																			mean	109.533	69.6213	69.4289	55.5627	59.5057	53.4519	41.0157	23.445	5.3038	1.63729	1.2523	1.04114							-0.993007
																			median	42.7403	38.6788	35.8748	34.9512	33.8997	26.1392	19.9767	14.3898	5.064	1.504	0.482167	0.613333							-0.993007
																																						-1
																				Wilcoxon-Test gepaarte Stichpr. (hgcl_se_il-12_spearmann.sta)
																					Gültige
																					N	T	Z	p-Niveau		Differences were signinficant at all conc except the marked ones
																				CNTRL & CONC4	14	1	3.23299	0.00122626		p in all in < 0.01
																				CNTRL & CONC5	14	1	3.23299	0.00122626
																				CNTRL & CONC6	14	0	3.29577	0.000982607		Excep the last 4 concentrations
																				CNTRL & CONC7	14	0	3.29577	0.000982607		Painring was significant at all concentration with a p value <0.01
																				CNTRL & CONC8	14	0	3.29577	0.000982607		and r values (Spearman, approximation) ranged from 0.63 to 0.96
																				CNTRL & CONC9	14	0	3.29577	0.000982607
																				CNTRL & CONC10	14	0	3.29577	0.000982607
																				CNTRL & CONC11	14	0	3.29577	0.000982607
																				CNTRL & CONC12	14	0	3.29577	0.000982607
																				CNTRL & CONC13	14	0	3.29577	0.000982607
																				CNTRL & CONC14	14	0	3.29577	0.000982607

## Sheet: Cd Ac hkSE
Cd Acetate hkSE															Sp1	Sp2	Sp3	Sp4	Sp5	Sp6	Sp7	Sp8	Sp9	Sp10
	Donor Nr.	Sp. 42s	Sp. 43s	Sp. 45 s	Sp. 46 s	Sp. 49 s	Sp. 50 s	Sp 51 s	Sp 52 s	Sp 53 s	Sp 54 s	Median		Original	Sp. 42s	Sp. 43s	Sp. 45 s	Sp. 46 s	Sp. 49 s	Sp. 50 s	Sp 51 s	Sp 52 s	Sp 53 s	Sp 54 s	Median
	Control	44.8721	63.7546	51.4089	47.4326	43.805	69.276	17.9443	22.9117	51.1747	41.4087	46.1524		Control	44.8721	63.7546	51.4089	47.4326	43.805	69.276	17.9443	22.9117	51.1747	41.4087	46.1524		Spearmans Rangkorrelation (neu.sta)
	Conc-1	46.2117	75.0707	52.4471	45.6479	50.745	74.292	19.4189	22.8833	52.1097	37.8352	48.4783		Conc-4	49.7776	122.765	75.5388	102.045	58.65	74.384	23.0187	24.29	54.5313	44.0255	56.5907		MD paarw. Ausschluß
	Conc-2	43.7051	82.0867	67.8941	54.1809	41.0965	90.532	19.8031	23.1367	62.7987	40.0834	48.943		Conc-5	113.535	120.996	65.1841	124.678	48.215	77.496	24.981	24.7	61.404	42.8457	63.2941			Gültige	Spearman
	Conc-3	43.1785	123.679	94.9278	62.0393	57.445	94.824	19.0903	25.0233	52.411	40.2116	54.928		Conc-6	100.975	123.759	68.611	110.177	41.694	73.1	12.961	23.455	59.502	47.3725	64.0565			N	R	t(N-2)	p-Niveau
	Conc-4	49.7776	122.765	75.5388	102.045	58.65	74.384	23.0187	24.29	54.5313	44.0255	56.5907		Conc-7	112.528	108.605	79.772	113.463	39.159	78.712	25.0727	28.085	85.555	56.1393	79.242		CONC & SP1	12	-0.363636	-1.23443	0.245265
	Conc-5	113.535	120.996	65.1841	124.678	48.215	77.496	24.981	24.7	61.404	42.8457	63.2941		Conc-8	102.423	74.0504	83.7899	89.5961	36.438	76.108	26.528	33.11	159.453	45.12	75.0792		CONC & SP2	12	-0.86014	-5.33273	0.000331668
	Conc-6	100.975	123.759	68.611	110.177	41.694	73.1	12.961	23.455	59.502	47.3725	64.0565		Conc-9	120.937	49.7	83.2135	59.0323	32.343	46.728	32.933	21.125	450.023	32.3463	48.214		CONC & SP3	12	-0.188811	-0.608009	0.556737
	Conc-7	112.528	108.605	79.772	113.463	39.159	78.712	25.0727	28.085	85.555	56.1393	79.242		Conc-10	118.601	54.6	89.755	27.5049	22.67	27.112	37.188	15.4517	82.9987	0.196667	32.3464		CONC & SP4	12	-0.797203	-4.1758	0.00190037
	Conc-8	102.423	74.0504	83.7899	89.5961	36.438	76.108	26.528	33.11	159.453	45.12	75.0792		Conc-11	77.8804	8.64209	90.9832	17.438	12.11	11.024	2.09377	5.71667	7.73867	0.145	9.83304		CONC & SP5	12	-0.979021	-15.1941	3.08982e-08
	Conc-9	120.937	49.7	83.2135	59.0323	32.343	46.728	32.933	21.125	450.023	32.3463	48.214		Conc-12	14.874	0.109659	47.2225	4.62276	6.575	6.772	0.212667	1.31667	0.0356667	0.15	2.96971		CONC & SP6	12	-0.797203	-4.1758	0.00190037
	Conc-10	118.601	54.6	89.755	27.5049	22.67	27.112	37.188	15.4517	82.9987	0.196667	32.3464		Conc-13	2.57931	0.139991	0.60084	5.17032	2.45167	2.06	0.230333	1.09667	0.44	0.264667	0.848753		CONC & SP7	12	-0.447552	-1.58264	0.144586
	Conc-11	77.8804	8.64209	90.9832	17.438	12.11	11.024	2.09377	5.71667	7.73867	0.145	9.83304		Conc-14	0.871717	0	0	1.24017	1.25533	2.53067	0.173667	0	0.0953333	0	0.1345		CONC & SP8	12	-0.776224	-3.89342	0.00299286
	Conc-12	14.874	0.109659	47.2225	4.62276	6.575	6.772	0.212667	1.31667	0.0356667	0.15	2.96971															CONC & SP9	12	-0.440559	-1.55189	0.151735
	Conc-13	2.57931	0.139991	0.60084	5.17032	2.45167	2.06	0.230333	1.09667	0.44	0.264667	0.848753		Original	Control	Conc-4	Conc-5	Conc-6	Conc-7	Conc-8	Conc-9	Conc-10	Conc-11	Conc-12	Conc-13	Conc-14	CONC & SP10	12	-0.734266	-3.42036	0.00654349
	Conc-14	0.871717	0	0	1.24017	1.25533	2.53067	0.173667	0	0.0953333	0	0.1345		Sp. 42s	44.8721	49.7776	113.535	100.975	112.528	102.423	120.937	118.601	77.8804	14.874	2.57931	0.871717	CONC & median	12	-0.72028	-3.28352	0.00823977
														Sp. 43s	63.7546	122.765	120.996	123.759	108.605	74.0504	49.7	54.6	8.64209	0.109659	0.139991	0
														Sp. 45 s	51.4089	75.5388	65.1841	68.611	79.772	83.7899	83.2135	89.755	90.9832	47.2225	0.60084	0
	Original	Sp. 42s	Sp. 43s	Sp. 45 s	Sp. 46 s	Sp. 49 s	Sp. 50 s	Sp 51 s	Sp 52 s	Sp 53 s	Sp 54 s	Median		Sp. 46 s	47.4326	102.045	124.678	110.177	113.463	89.5961	59.0323	27.5049	17.438	4.62276	5.17032	1.24017
	Control	100	100	100	100	100	100	100	100	100	100	100		Sp. 49 s	43.805	58.65	48.215	41.694	39.159	36.438	32.343	22.67	12.11	6.575	2.45167	1.25533
	Conc-1	102.985	117.749	102.019	96.2375	115.843	107.241	108.218	99.8763	101.827	91.3703	102.502		Sp. 50 s	69.276	74.384	77.496	73.1	78.712	76.108	46.728	27.112	11.024	6.772	2.06	2.53067
	Conc-2	97.3993	128.754	132.067	114.227	93.8169	130.683	110.359	100.982	122.714	96.7995	112.293		Sp 51 s	17.9443	23.0187	24.981	12.961	25.0727	26.528	32.933	37.188	2.09377	0.212667	0.230333	0.173667
	Conc-3	96.2257	193.993	184.653	130.795	131.138	136.879	106.386	109.217	102.416	97.1091	120.006		Sp 52 s	22.9117	24.29	24.7	23.455	28.085	33.11	21.125	15.4517	5.71667	1.31667	1.09667	0
	Conc-4	110.932	192.558	146.937	215.137	133.889	107.373	128.278	106.016	106.559	106.32	119.605		Sp 53 s	51.1747	54.5313	61.404	59.502	85.555	159.453	450.023	82.9987	7.73867	0.0356667	0.44	0.0953333
	Conc-5	253.018	189.784	126.796	262.852	110.067	111.866	139.214	107.805	119.989	103.47	123.392		Sp 54 s	41.4087	44.0255	42.8457	47.3725	56.1393	45.12	32.3463	0.196667	0.145	0.15	0.264667	0
	Conc-6	225.028	194.117	133.462	232.282	95.1809	105.52	72.2289	102.371	116.272	114.403	115.337
	Conc-7	250.776	170.348	155.172	239.209	89.3939	113.621	139.725	122.579	167.182	135.574	147.448
	Conc-8	228.256	116.149	162.987	188.892	83.1823	109.862	147.835	144.512	311.586	108.963	146.173			Wilcoxon-Test gepaarte Stichpr. (hgcl_se_il-12_spearmann.sta)
	Conc-9	269.514	77.9552	161.866	124.455	73.834	67.4519	183.529	92.2019	879.387	78.1149	108.329				Gültige
	Conc-10	264.309	85.6409	174.59	57.9873	51.7521	39.1362	207.241	67.4402	162.187	0.474941	76.5405				N	T	Z	p-Niveau
	Conc-11	173.561	13.5552	176.98	36.7638	27.6453	15.9132	11.6681	24.9509	15.1221	0.350168	20.432			CNTRL & CONC4	10	0	2.80306	0.00506508
	Conc-12	33.1476	0.172002	91.8568	9.74595	15.0097	9.77539	1.18515	5.74671	0.0696959	0.362243	7.74633			CNTRL & CONC5	10	0	2.80306	0.00506508		Differences were signinficant at all conc except the marked ones
	Conc-13	5.74814	0.219577	1.16875	10.9004	5.59677	2.97361	1.2836	4.7865	0.8598	0.639158	2.12861			CNTRL & CONC6	10	6	2.19148	0.028424		p in all from < 0.05
	Conc-14	1.94267	0	0	2.61459	2.86573	3.65302	0.967808	0	0.18629	0	0.577049			CNTRL & CONC7	10	1	2.70113	0.00691407
															CNTRL & CONC8	10	3	2.49727	0.0125203		Excep the last 5 concentrations
															CNTRL & CONC9	10	18	0.96833	0.332887		Painring was significant at all concentration with a p value <0.01
															CNTRL & CONC10	10	26	0.152894	0.878483		and r values (Spearman, approximation) ranged from 0.55 to 0.83
															CNTRL & CONC11	10	11	1.68184	0.0926104
															CNTRL & CONC12	10	0	2.80306	0.00506508
															CNTRL & CONC13	10	0	2.80306	0.00506508
															CNTRL & CONC14	10	0	2.80306	0.00506508
