# Supplementary material for: The role of interleukin-12 in the heavy metal-elicited immunomodulation: relevance of various evaluation methods
Source: J Occup Med Toxicol. 2008 Nov 6;3:25. doi: 10.1186/1745-6673-3-25 (PMC2585571; doi:10.1186/1745-6673-3-25)
Supplement: Additional file 2 — ELISA_IL12_HgCl2. This sheet represents ELISA raw data of IL-12p70 (pg/mL) released by human PBMC following exposure to serial concentrations of mercuric chloride. [file 1745-6673-3-25-S2.xls]

## Sheet: HgCl mAb
IL-12
HgCl mAb			1	2	3	4	5	6	7	8	9	10	11	12
		Donor Nr.	34	35	36	37	38	39	40	41	42	43	45	46	mean	median
		Control	30.7947	85.9743	52.1023	32.416	368.765	120.704	84.6057	312.155	27.476	76.41	16.3313	23.068	102.567	64.2562
		Conc-1	22.548	86.478	52.6023	29.888	366.651	135.985	73.0363	252.437	26.0853	82.2003	16.332	22.0143	97.1881	62.8193
		Conc-2	22.6837	97.0017	52.365	27.62	371.669	121.117	72.873	295.026	22.7567	85.6367	16.3793	21.7327	100.572	62.619
		Conc-3	25.0717	96.4423	51.5013	27.4487	341.023	97.091	70.9027	188.46	26.594	74.1987	14.8833	21.3143	86.2443	61.202
		Conc-4	22.858	80.279	50.115	26.244	285.89	119.187	49.1993	111.343	23.5953	56.31	14.1777	20.2117	71.6175	49.6572
		Conc-5	20.602	72.0137	51.932	26.7247	245.418	117.921	41.792	131.861	25.4453	69.484	16.2753	18.2647	69.8112	46.862
		Conc-6	17.5047	59.7897	51.525	30.7993	246.297	72.7887	28.707	93.2957	26.9477	65.607	14.3733	20.059	60.6411	41.1622
		Conc-7	20.1113	77.497	48.5223	29.1327	159.199	74.9893	28.9187	112.547	26.111	71.2233	15.1347	18.6883	56.8396	38.8275
		Conc-8	17.5593	62.7797	43.686	22.1267	211.272	71.3213	33.2173	111.257	28.377	63.073	13.9193	19.9807	58.2141	38.4517
		Conc-9	16.2963	56.9063	23.5823	10.078	221.991	45.7973	24.7413	119.51	27.426	73.8363	12.9703	17.055	54.1825	26.0837
		Conc-10	10.3773	44.8477	7.812	3.53867	119.297	76.001	59.5237	305.385	38.042	58.1687	13.0207	13.993	62.5005	41.4448
		Conc-11	3.14067	23.7737	9.18033	4.44733	102.091	44.9617	40.5747	215.865	38.5313	60.7133	11.19	8.159	46.8857	31.1525
		Conc-12	0.454	0.704667	7.949	2.33533	13.183	3.68633	11.8463	9.86433	8.05267	39.266	8.41667	6.15267	9.32592	8.00083
		Conc-13	0.806	0.691333	1.15333	1.50333	0.235333	0.104	3.58467	6.29633	3.938	3.185	1.522	2.20067	2.10167	1.51267
		Conc-14	1.191	0.637	1.45833	1.33967	0.854667	0.948333	3.50333	4.40867	0.130333	0.248667	0.433333	0.906667	1.33833	0.9275
		Spearman r	-0.9429	-0.95	-0.9464	-0.8893	-0.9679	-0.9357	-0.8607	-0.6464	-0.1714	-0.8357	-0.9357	-0.975	-0.9571	-0.9571
		95% confidence interval	-0.9818 to -0.8276	-0.9841 to -0.8480	-0.9830 to -0.8378	-0.9641 to -0.6836	-0.9899 to -0.9004	-0.9795 to -0.8075	-0.9544 to -0.6128	-0.8745 to -0.1843	-0.6386 to 0.3881	-0.9457 to -0.5540	-0.9795 to -0.8075	-0.9921 to -0.9220	-0.9864 to -0.8688	-0.9864 to -0.8688
		P value (two-tailed)	<0.0001	<0.0001	<0.0001	<0.0001	<0.0001	<0.0001	<0.0001	0.0092	0.5413	0.0001	<0.0001	<0.0001	<0.0001	<0.0001
		P value summary	***	***	***	***	***	***	***	**	ns	***	***	***	***	***
			34	35	36	37	38	39	40	41	42	43	45	46
	% control	Conc-1	73.2205	100.586	100.96	92.2014	99.4267	112.66	86.3256	80.869	94.9386	107.578	100.004	95.4323
		Conc-2	73.661	112.826	100.504	85.2048	100.788	100.342	86.1325	94.5127	82.8238	112.075	100.294	94.2113
		Conc-3	81.4156	112.176	98.8465	84.6763	92.4772	80.437	83.8037	60.3738	96.7899	97.106	91.1336	92.3978
		Conc-4	74.2271	93.3755	96.1857	80.96	77.5263	98.7432	58.1513	3.56692	85.8762	73.6945	86.8127	87.6178
		Conc-5	66.9012	83.7618	99.6731	82.4428	66.5514	97.6941	49.3962	42.2422	92.6093	90.9357	99.6571	79.1775
		Conc-6	56.8432	69.5436	98.8919	95.0128	66.7897	60.3033	33.9304	29.8876	98.0771	85.8618	88.0108	86.956
		Conc-7	65.3078	90.1397	93.1289	89.8713	43.171	62.1265	34.1805	36.0548	95.032	93.2121	92.6726	81.0141
		Conc-8	57.0207	73.0214	83.8465	68.2585	57.2918	59.0876	39.2614	35.6417	103.279	82.5455	85.2308	86.6164
		Conc-9	52.9193	66.1899	45.2616	31.0896	60.1986	37.9417	29.2431	38.2853	99.818	96.6318	79.4199	73.9336
		Conc-10	33.6985	52.164	14.9936	10.9164	32.3504	62.9646	70.3542	97.8311	138.455	76.127	79.7281	60.6598
		Conc-11	10.1987	27.6521	17.6198	13.7196	27.6845	37.2494	47.9574	69.1532	140.236	79.4573	68.5186	35.3693
		Conc-12	1.47428	0.819624	15.2565	7.20426	3.57491	3.05402	14.0018	3.16007	29.308	51.3886	51.5369	26.6719
		Conc-13	2.61734	0.804116	2.21359	4.63763	0.0638167	0.0861609	4.23691	2.01705	14.3325	4.1683	9.31951	9.53991
		Conc-14	3.86755	0.740919	2.79898	4.13273	0.231765	0.785666	4.14078	1.41233	0.474353	0.325437	2.65339	3.93041
			Spearmans Rangkorrelation (hgcl_se_il-12_spearmann.sta)
			MD paarw. Ausschluß
				Gültige	Spearman
				N	R	t(N-2)	p-Niveau
			CONC & SP1	15	-0.942857	-10.2027	1.42477e-07
			CONC & SP2	15	-0.95	-10.9697	6.08626e-08
			CONC & SP3	15	-0.946429	-10.5675	9.44791e-08
			CONC & SP4	15	-0.889286	-7.01072	9.19296e-06
			CONC & SP5	15	-0.967857	-13.8753	3.59655e-09
			CONC & SP6	15	-0.935714	-9.56395	3.01064e-07
			CONC & SP7	15	-0.860714	-6.0959	3.80553e-05
			CONC & SP8	15	-0.646429	-3.0548	0.00921455
			CONC & SP9	15	-0.171429	-0.627382	0.541272
			CONC & SP10	15	-0.835714	-5.4869	0.000104447
			CONC & SP11	15	-0.935714	-9.56395	3.01064e-07
			CONC & SP12	15	-0.975	-15.8206	7.14366e-10
			CONC & MEAN	15	-0.957143	-11.9159	2.27368e-08
			CONC & MEDIAN	15	-0.957143	-11.9159	2.27368e-08
			Wilcoxon-Test gepaarte Stichpr. (hgcl_se_il-12_spearmann.sta)
				Gültige
				N	T	Z	p-Niveau
			CNTRL & CONC1	12	25	1.09825	0.272103		Painring was significant at all concentration with a p value <0.05
			CNTRL & CONC2	12	30	0.706018	0.480182		except at the last three concentrations.
			CNTRL & CONC3	12	8	2.43184	0.0150278
			CNTRL & CONC4	12	0	3.05941	0.00221955
			CNTRL & CONC5	12	0	3.05941	0.00221955		Differen e was signinficant at all conc except the first 2 concns
			CNTRL & CONC6	12	0	3.05941	0.00221955
			CNTRL & CONC7	12	0	3.05941	0.00221955
			CNTRL & CONC8	12	1	2.98097	0.00287558
			CNTRL & CONC9	12	0	3.05941	0.00221955
			CNTRL & CONC10	12	4	2.74563	0.00604293
			CNTRL & CONC11	12	2	2.90252	0.00370428
			CNTRL & CONC12	12	0	3.05941	0.00221955
			CNTRL & CONC13	12	0	3.05941	0.00221955
			CNTRL & CONC14	12	0	3.05941	0.00221955

## Sheet: HgCl hkSE
HgCl hkSE
IL-12			sp1	sp2	sp3	sp4	sp5	sp6	sp7	sp8	sp9	sp10
		Spender	43	46	49	50	51	52	53	54	55	56	Mean	Median
	0	Control	53.517	67.1707	51.256	47.6663	21.3103	38.57	32.8197	76.462	11.2023	52.153	45.2127	49.4612
	1.5e-05	Conc-1	53.4157	70.568	62.8	51.4233	21.0117	37.7557	36.6817	86.4273	11.3007	49.244	48.0628	50.3337
	5e-05	Conc-2	50.4097	74.232	65.83	53.2813	23.05	36.6277	43.5873	89.6287	9.96633	53.382	49.9995	51.8455
	0.00015	Conc-3	53.0153	67.704	69.14	52.498	25.1037	37.933	34.576	95.9997	11.7077	60.196	50.7873	52.7567
	0.0005	Conc-4	59.328	68.7493	58.05	51.7313	22.923	40.507	36.0403	98.3843	10.6	52.787	49.91	52.2592
	0.0015	Conc-5	69.588	75.0693	64.76	50.1733	25.647	45.637	34.4333	116.058	11.0853	69.312	56.1763	57.4667
	0.005	Conc-6	61.596	77.4853	70.68	51.9947	41.178	42.489	38.0987	93.5207	9.45233	62.305	54.88	56.7953
	0.015	Conc-7	64.3127	83.3227	71.85	52.04	33.333	40.769	38.06	116.478	12.4413	75.377	58.7984	58.1763
	0.05	Conc-8	60.6057	90.5787	54.22	54.506	34.557	16.124	34.865	99.2997	15.5907	121.42	58.1767	54.363
	0.15	Conc-9	71.478	88.672	69.88	68.28	25.9013	5.101	47.934	114.955	15.09	117.144	62.4435	69.08
	0.5	Conc-10	59.757	86.6373	77.58	66.254	31.761	3.646	47.8987	153.726	14.1903	89.6063	63.1057	63.0055
	1.5	Conc-11	36.036	103.051	74.17	53.818	65.394	4.148	41.9657	89.4053	15.5507	48.305	53.1843	51.0615
	5	Conc-12	40.374	52.3093	129.21	45.09	27.549	3.853	22.5303	55.4247	5.17933	31.761	41.3281	36.0675
	15	Conc-13	1.306	7.58867	2.59867	0.637333	0.997	1.22267	0.286667	0.100667	3.35667	8.62767	2.6722	1.26433
	50	Conc-14	1.234	1.86633	2.50533	1.18467	0.215	2.187	1.85867	1.37967	1.482	4.63633	1.8549	1.67033
								without the last 3 Conc		Spearmans Rangkorrelation (hgcl_se_il-12_spearmann.sta)
										MD paarw. Ausschluß
											Gültige	Spearman
											N	R	t(N-2)	p-Niveau
										CONC & SP1	12	0.311734	1.03749	0.323944
										CONC & SP2	12	0.907182	6.81839	4.63468e-05
										CONC & SP3	12	0.676008	2.90099	0.0158067
										CONC & SP4	12	0.735553	3.43341	0.00640178
										CONC & SP5	12	0.85114	5.12734	0.000445901
										CONC & SP6	12	-0.476358	-1.71325	0.117442
										CONC & SP7	12	0.556919	2.1204	0.0599836
										CONC & SP8	12	0.570929	2.19907	0.0525236
										CONC & SP9	12	0.647987	2.69036	0.0226858
										CONC & SP10	12	0.479861	1.7296	0.114389
										CONC & MEAN	12	0.816113	4.46585	0.00120515
										CONC & MEDIAN	12	0.619966	2.49864	0.0315202
								without the last 4 Conc		Spearmans Rangkorrelation (hgcl_se_il-12_spearmann.sta)
										MD paarw. Ausschluß
											Gültige	Spearman
											N	R	t(N-2)	p-Niveau
										CONC & SP1	11	0.7	2.94059	0.016471
										CONC & SP2	11	0.890909	5.88471	0.000233458
										CONC & SP3	11	0.6	2.25	0.0510032
										CONC & SP4	11	0.718182	3.09625	0.0127996
										CONC & SP5	11	0.8	4	0.00311043
										CONC & SP6	11	-0.336364	-1.07153	0.311824
										CONC & SP7	11	0.554545	1.99919	0.0766523
										CONC & SP8	11	0.854545	4.93599	0.000806673
										CONC & SP9	11	0.572727	2.09599	0.065543
										CONC & SP10	11	0.918182	6.95313	6.66144e-05
										CONC & MEAN	11	0.954545	9.60741	4.9889e-06
										CONC & MEDIAN	11	0.918182	6.95313	6.66144e-05
								All		Spearmans Rangkorrelation (hgcl_se_il-12_spearmann.sta)
										MD paarw. Ausschluß
											Gültige	Spearman
											N	R	t(N-2)	p-Niveau
										CONC & SP1	15	-0.328571	-1.25432	0.23181
										CONC & SP2	15	-0.0214286	-0.0772796	0.939578
										CONC & SP3	15	0.139286	0.507145	0.620546
										CONC & SP4	15	-0.107143	-0.388546	0.703901
										CONC & SP5	15	0.157143	0.573715	0.575953
										CONC & SP6	15	-0.725	-3.79532	0.00222703
										CONC & SP7	15	-0.192857	-0.70866	0.491049
										CONC & SP8	15	-0.192857	-0.70866	0.491049
										CONC & SP9	15	-0.157143	-0.573715	0.575953
										CONC & SP10	15	-0.246429	-0.916784	0.37595
										CONC & MEAN	15	-0.0714286	-0.258199	0.800296
										CONC & MEDIAN	15	-0.167857	-0.613928	0.549856
								without the last 5 Conc		Spearmans Rangkorrelation (hgcl_se_il-12_spearmann.sta)
										MD paarw. Ausschluß
											Gültige	Spearman
											N	R	t(N-2)	p-Niveau
										CONC & SP1	10	0.781818	3.54658	0.007547
										CONC & SP2	10	0.890909	5.54816	0.000542144
										CONC & SP3	10	0.466667	1.49241	0.173939
										CONC & SP4	10	0.636364	2.33333	0.0479117
										CONC & SP5	10	0.842424	4.42218	0.00222003
										CONC & SP6	10	-0.115152	-0.327879	0.75142
										CONC & SP7	10	0.418182	1.30212	0.229113
										CONC & SP8	10	0.806061	3.85224	0.00486206
										CONC & SP9	10	0.466667	1.49241	0.173939
										CONC & SP10	10	0.927273	7.00539	0.000112034
										CONC & MEAN	10	0.939394	7.75	5.48405e-05
										CONC & MEDIAN	10	0.90303	5.94575	0.000343612
